# Supplementary material for: SOX2 and SOX9 Expression in Developing Postnatal Opossum (Monodelphis domestica) Cortex
Source: Biomolecules. 2024 Jan 5;14(1):70. doi: 10.3390/biom14010070 (PMC10813269; doi:10.3390/biom14010070)
Supplement: Supplementary file 1 [file biomolecules-14-00070-s001.zip]

Archive with 1 entries (1 files):
- biomolecules-2765055-supplementary.pdf
